# Supplementary material for: Synergistic Effects of Localized Surface Plasmon Resonance, Surface Plasmon Polariton, and Waveguide Plasmonic Resonance on the Same Material: A Promising Hypothesis to Enhance Organic Solar Cell Efficiency
Source: Nanomaterials (Basel). 2023 Jul 29;13(15):2209. doi: 10.3390/nano13152209 (PMC10421476; doi:10.3390/nano13152209)
Supplement: Supplementary file 1 [file nanomaterials-13-02209-s001.zip]

Archive with 1 entries (1 files):
- nanomaterials-2500682-supplementary.pdf
